# Supplementary material for: Do the Causes of Spontaneous Preterm Delivery Affect Placental Inflammatory Pathology and Neonatal Outcomes?
Source: Diagnostics (Basel). 2022 Sep 1;12(9):2126. doi: 10.3390/diagnostics12092126 (PMC9498177; doi:10.3390/diagnostics12092126)
Supplement: Supplementary file 1 [file diagnostics-12-02126-s001.zip]

Archive with 1 entries (1 files):
- diagnostics-1836880-supplementary.pdf
